# Supplementary material for: FoxO3 Modulates Circadian Rhythms in Neural Stem Cells
Source: Int J Mol Sci. 2023 Sep 4;24(17):13662. doi: 10.3390/ijms241713662 (PMC10563086; doi:10.3390/ijms241713662)
Supplement: Supplementary file 1 [file ijms-24-13662-s001.zip]

Archive with 1 entries (1 files):
- ijms-2554277-supplementary.pdf
